# Supplementary material for: Slow integrin-dependent migration organizes networks of tissue-resident mast cells
Source: Nat Immunol. 2023 Apr 20;24(6):915–24. doi: 10.1038/s41590-023-01493-2 (PMC10232366; doi:10.1038/s41590-023-01493-2)
Supplement: Source Data Fig. 1 — Statistical source data. [file 41590_2023_1493_MOESM11_ESM.xlsx]

## Sheet: Tabelle1
Fig. 1h	WT	488.969	474.934	604.507	152.63	413.28	644.356	402.253	501.5	143.357	139.598	224.309	233.081	257.642	416.288	372.428	687.213	360.398	447.866	247.617	412.278	124.56	243.357	450.122	188.72	92.481	492.477	269.923	248.118	529.821	164.159	771.924	764.656	449.119	460.899	387.716	188.219	397.491	193.232	366.413	170.425	500.497	364.659	570.422	131.327	100.5	609.77	364.91	113.533
	Tln1-/-	110.648	85.686	109.762	92.236	83.384	100.557	109.94	76.48	94.36	150.481	125.342	85.331	97.193	86.571	146.232	72.408	88.341	71.877	74.709	77.719	83.738	142.16	113.657	132.246	100.025	73.647	102.681	84.269	70.46	88.872	77.011	77.365	82.676	78.427	58.599	104.805	97.37	101.088	77.719	69.398	99.14	90.111	78.25	105.514	97.724	83.384	156.677	107.461
Fig. 1j	WT	7µm	8µm	9µm	10µm	11µm	12µm
		112	129	164	128	197	183
	Tln1-/-	7µm	8µm	9µm	10µm	11µm	12µm
		8	9	18	36	71	100
Fig. 1l	9 𝛍m
	Ctrl	0.365387	0.605704	0.375853	0.933903	0.532694	0.626389	0.402731	0.86112	0.473454	0.484495	0.485398	0.540338	0.697065	0.903301	0.708032	0.060123	0.702593	0.388652	0.030885	0.24686	0.386903	0.330883
	Tln1-/-	0.045273	0.005589	0.014132	0.004319	0.01422	0.052618	0.014843	0.026356	0.100377	0.032544	0.003559	0.015479	0.013168	0.096084	0.015821	0.026664
	10 𝛍m
	Ctrl	0.783222	0.402581	0.472431	0.446705	0.355625	0.488782	0.151223	0.424233	0.525435	0.572602	0.934245	0.045591	0.595875	0.436149	0.458487	0.630597	0.629472	0.364788	0.170997
	Tln1-/-	0.004181	0.010933	0.003811	0.006801	0.024124	0.049431	0.008543	0.025007	0.014776	0.038684	0.070694	0.065096	0.009813	0.02851	0.023353	0.013292	0.024098	0.012358	0.008578	0.024899
[truncated: 141 more columns]
