# Supplementary material for: Slow integrin-dependent migration organizes networks of tissue-resident mast cells
Source: Nat Immunol. 2023 Apr 20;24(6):915–24. doi: 10.1038/s41590-023-01493-2 (PMC10232366; doi:10.1038/s41590-023-01493-2)
Supplement: Source Data Fig. 2 — Statistical source data. [file 41590_2023_1493_MOESM12_ESM.xlsx]

## Sheet: Tabelle1
Fig. 2c
	WT
	Arterioles	12.6	30.6	17.1	27.1	22.5	28.6	14.2	17.1	28.4	10	18.4	17.9	11.6	10.2	14	14.9	15.9	16.6	8	8.4	25.9	27	12.3	15.5
	Venules	5.1	10.7	8.1	7.2	4.2	10.5	2.8	6.2	5.5	4.3	4.6	6	1.7	4.5	4.4	7	5	8.5	5.2	16.7	2.5	7.4	8	6.6
	Capillaries	17.2	7.4	5.4	6	5.6	6	15.3	12.8	10.1	6.4	4.6	5.4	3.9	6.3	9.2	15.8	5.6	16.6	21.1	25.4	6.2	4.9	5.2	4
	Tln1-/-
	Arterioles	11.6	11.9	10.6	9.8	6.5	5.8	18.2	10.8	6.1	10.5	4.3	4.3	12.2	12.6	12.7	13.6	0.7	5.8	3.4	6	7.3	6	9.3	7
	Venules	1.2	6.9	13.3	7.1	0.5	8.2	6.6	3.1	4.7	1.8	0.5	1.9	2.7	3.9	0.6	3	10.2	5.5	9.5	5.6	8.8	5.6	12.4	8.7
	Capillaries	3.3	14.4	13.7	12.6	13.6	7.2	5	7.7	14.2	17.5	14.5	15.9	3.7	10.2	1.8	1.2	23	25.6	16.8	19.3	8.8	6.3	12.4	26.5
Fig. 2d
	Ctrl	27.5	44.9	34.67	35.73	40.1	28.8	40.68	44.33	36.69	29.86	41.06	37.58	37.8174	38.5032	38.6158	40.8866	50.5778	53.4343	49.2515	52.7605
	Tln1-/-	8.74185	13.157	9.59885	9.57895	4.32	1.98	5.24	4.29	11.4682	10.8471	13.2646	17.9157	5.43	5.72	7.64	6.45	7.82	8.6	6.84	10.2
Fig. 2f	Ctrl	0.17	0.4	0.37	0.3	0.31	0.29	0.49	0.15	0.22	0.36	0.34	0.39	0.1	0.09	0.25	0.14	0.7	0.56	0.23	0.28	0.38	0.48	0.28	0.42	0.5	0.19	0.24	0.35	0.39	0.27	0.33
	Tln1-/-	0.79	0.86	0.86	0.89	0.76	0.77	0.84	0.8	0.8	0.52	0.71	0.78	0.69	0.9	0.74	0.86	0.7	0.74	0.9	0.89	0.83	0.8	0.83	0.85	0.89	0.86	0.81	0.82	0.91	0.86	0.88
