# Supplementary material for: Slow integrin-dependent migration organizes networks of tissue-resident mast cells
Source: Nat Immunol. 2023 Apr 20;24(6):915–24. doi: 10.1038/s41590-023-01493-2 (PMC10232366; doi:10.1038/s41590-023-01493-2)
Supplement: Source Data Fig. 3 — Statistical source data. [file 41590_2023_1493_MOESM13_ESM.xlsx]

## Sheet: Tabelle1
Fig. 3c	YFP+ MC
	WT	3	3	3	3	3	3	3	5	3	3	3	3	3	6	3	4	3	3	3	3	3	4	5	3	3	3	3	3	3	3	3	4	4	4	3	3	3	4	3	3	3	4	3	3	4	4	3	3
	Tln1-/-	3	3	4	9	3	4	4	5	6	3	3	4	3	8	3	6	4	5	7	4	6	3	3	3	3	4	3	5	4	3	3	5	3	7	3	3	5	3	3	3	5	6	3	4	3	6	4	3
	CFP+ MC
	WT	3	3	3	3	3	3	4	3	3	4	3	3	6	3
	Tln1-/-	3	3	6	3	4	3	5	3	5	4	5	5	8	4	4	5	3	5	5	3	3	3	4	3	4	8	3	6	4	3	4	4	7	4	3	4	3	3	4	3	3	3	3	5	6	4	6	8
Fig. 3e	WT	589.995	2298.97	776.325	816.995	496.52	2921.89	434.203	175.393	354.964	355.387	649.17	444.013	532.45	626.445	348.193	677.16	276.262	2155.35	971.82	324.873	386.537	821.78	993.545
	Tln1-/-	5334.2	2877.39	791.75	2636.76	3933.54	4859.48	1507.08	6141.1	2563	1946.38	4023.59	1782.04	1323.44	2572.03	3572.35	3549.14	1825.49	2025.26	1565.15	2770.57
Fig. 3f	WT
	0	54.744	142.809	121.388	58.314	99.967	82.115	49.983	85.686	99.967	70.215
	24	101.152	151.133	132.092	107.102	47.601	311.785	135.662	85.681	145.182	108.292
	48	199.931	202.311	151.138	209.452	96.395	183.27	454.606	152.329	120.197	126.147
	72	445.559	251.002	397.52	134.508	157.327	157.327	416.735	165.733	128.503	130.905
	Tln1-/-
	0	220.295	189.99	194.652	312.376	200.48	102.571	227.288	276.243	217.964	163.181
	24	330.673	704.126	356.11	98.277	462.48	617.411	386.171	529.54	522.603	432.419
	48	837.776	1155.71	902.756	1102.34	613.828	950.33	567.413	887.671	689.251	359.71
	72	1685.99	1528.19	1409.83	1303.08	1106.98	1481.77	1030.39	845.898	979.339	413.086
Fig. 3g	WT	0.187264	0.161601	0.058855	0.324724	0.123113	0.075902	0.430343	0.312372	0.216959	0.232656	0.206822	0.292375	0.298675	0.270136	0.386641	0.184324	0.068502	0.211228	0.381552	0.222157
	Tln1-/-	0.007387	0.000809	0.002179	0.001714	0.001954	0.001214	0.002436	0.000405	0.007778	0.000572	0.004142	0.00641	0.002428	0.003077	0.004381	0.001786	0.002179	0.003458	0.003805	0.01455
[truncated: 361 more columns]
