# Supplementary material for: Slow integrin-dependent migration organizes networks of tissue-resident mast cells
Source: Nat Immunol. 2023 Apr 20;24(6):915–24. doi: 10.1038/s41590-023-01493-2 (PMC10232366; doi:10.1038/s41590-023-01493-2)
Supplement: Source Data Fig. 4 — Statistical source data. [file 41590_2023_1493_MOESM14_ESM.xlsx]

## Sheet: Tabelle1
Fig. 4h	arteriolar MCs	0.25634	0.00789079	0.134097	0.104848	0.183111	0.134777	0.157805	0.192137	0.127306	0.25768	0.19597	0.287297	0.263021	0.152687	0.116679	0.147665	0.116287
	interstitial MCs	0.0885581	0.0497853	0.1454	0.0393515	0.065801	0.0523026	0.0937129	0.147195	0.101385	0.11275	0.106362	0.0105511	0.044964	0.0779449	0.145638	0.230992	0.07813	0.0152886	0.0613921	0.00899981	0.0225957	0.0190039	0.0371271	0.0903276	0.0212155	0.0587649	0.156791	0.0288557	0.0676125	0.190647	0.0738037	0.1426	0.0937292	0.0325936	0.14132	0.0563605	0.0764171	0.0370297
Fig. 4i	arteriolar MCs	0	0	0.00939607	0.176619	0.19355	0.0373003	0.240556	0.139428	0.133301	0.11057	0.0943591	0.0212064	0.0382194	0.0512796	0.0443903	0.0923098	0.0102066	0.0473715
	interstitial MCs	0.0587617	0.0229557	0.0698432	0.0104036	0.00934412	0.0391336	0.00416912	0.0097901	0.0984677	0	0.0144534	0.0115826	0.0130969	0.00651223	0.0199823	0	0	0.0391247	0.0207616	0	0	0.00869966	0.0204947	0.00838335	0.0151046	0.0360525	0	0.00731379
Fig. 4j	Cma1	2.4	1.26	1.12	1.4536
	Mcpt6	1.31	1.17	2.08	4.11
Fig. 4l	arteriolar MCs	115.02	114.31	66.13	168.56	135.5	123.48	122.22	63.47	125.55	126.39	135.29	76.16	154.95	54.15	114.02	113.17	65.25	142.17	119.92	64.31	76.08	98.79	75.75	110.48	52.68	105.72	52.22	111.02	55.7075	55.7075
	interstitial MCs	44.11	46.73	63	97.18	110.36	46.09	72.6	20.09	51.01	64.5	11.44	16.93	62.15	55.85	31.39	31.06	24.65	42.45	13.2	17.98	92.03
Fig. 4m	Ratios	1.45532	1.72575	1.62693	1.64547	1.85686
