# Supplementary material for: Slow integrin-dependent migration organizes networks of tissue-resident mast cells
Source: Nat Immunol. 2023 Apr 20;24(6):915–24. doi: 10.1038/s41590-023-01493-2 (PMC10232366; doi:10.1038/s41590-023-01493-2)
Supplement: Source Data Fig. 5 — Statistical source data. [file 41590_2023_1493_MOESM15_ESM.xlsx]

## Sheet: Tabelle1
Fig. 5k		MCPT6high	MCPT6low
	WT	21.783	5.9
	Tln1-/-	10.4788	3.4
	% MCPT6high	WT	82.7957	83.6066	89.8305	74	88.6364	70.4545	81.25	74	80.3922	59.6154	83.6364	63.6364	84.9057	89.1304	73.5849
		Tln1-/-	68.5714	79.0698	73.3333	90	77.2727	64.7059	65.7143	60	86.3636	79.1667	72.2222	92.3077
	% periarteriolar MC	WT	36.6	22.7	23	26.7	25.9	37.9	20.2	23.7	20.6	31.5	42	24.6	28	25.8	27.2
		Tln1-/-	18.8	19.5	8.4	9	14.6	17.5	12.2	10.1	23.4	10.9	17	4.7
