# Supplementary material for: Slow integrin-dependent migration organizes networks of tissue-resident mast cells
Source: Nat Immunol. 2023 Apr 20;24(6):915–24. doi: 10.1038/s41590-023-01493-2 (PMC10232366; doi:10.1038/s41590-023-01493-2)
Supplement: Source Data Extended Data Fig. 2 — Statistical source data. [file 41590_2023_1493_MOESM17_ESM.xlsx]

## Sheet: Tabelle1
Fig. S2f			WT			Tln1–/–
	Itgb1	1453.1	1892	1575	1832	2168	1014
	Itgb2	7.6	0	2.5	4	26.9	87
