# Supplementary material for: Slow integrin-dependent migration organizes networks of tissue-resident mast cells
Source: Nat Immunol. 2023 Apr 20;24(6):915–24. doi: 10.1038/s41590-023-01493-2 (PMC10232366; doi:10.1038/s41590-023-01493-2)
Supplement: Source Data Extended Data Fig. 3 — Statistical source data. [file 41590_2023_1493_MOESM18_ESM.xlsx]

## Sheet: Tabelle1
Fig. S3b	WT	unstimulated					Tln1-/-	unstimulated
		BSA	0.719	0.928	0.814			BSA	0.475	1.041	0.659
		FN	2.018	1.581	2.075			FN	1.195	0.72	0.743
		ICAM-1	0.662	1.01	1.055			ICAM-1	0.926	0.788	0.744
		Matrigel	1.847	1.669	1.566			Matrigel	1.126	1.045	0.803
		IgE						IgE
		BSA	0.574	0.609	0.626			BSA	0.462	0.694	1.144
		FN	1.87	2.083	2.09			FN	0.697	0.668	0.887
		ICAM-1	0.53	0.569	0.521			ICAM-1	0.783	1.198	0.88
		Matrigel	1.391	1.393	1.149			Matrigel	0.936	1.09	0.652
		SCF						SCF
		BSA	0.671	0.796	0.274			BSA	0.872	0.814	0.84
		FN	3.703	3.768	3			FN	0.507	0.695	0.647
		ICAM-1	0.534	0.452	0.769			ICAM-1	0.767	0.959	0.663
		Matrigel	3.177	3.619	3.669			Matrigel	0.784	0.711	1.209
		IgE + HSA						IgE + HSA
		BSA	0.587	0.855	0.315			BSA	0.815	0.585	0.936
		FN	3.325	3.571	3.642			FN	0.744	0.912	0.919
		ICAM-1	0.595	0.772	0.642			ICAM-1	0.72	0.715	0.51
		Matrigel	2.611	2.7	2.12			Matrigel	1.252	1.183	1.144
Fig. S3c	WT
	Time (minutes)
	0	159.898	116.29	117.042	124.56	123.057	116.039	99.999	127.317	106.766	161.402	123.057	119.548	134.836	103.257	95.488	121.052	107.769	114.034	139.598	101.754	140.6	125.814	139.097	115.287	111.779	111.277	127.568	123.558	107.518	103.508	168.42	103.508	87.468	95.739	161.152	138.595	122.806	124.059	107.017	126.064	113.282	141.854	138.345	120.801	144.36	114.786	126.816	121.302
	10	120.295	152.257	88.334	166.601	166.35	120.295	91.102	109.474	90.599	87.579	66.188	403.165	187.238	94.877	95.884	160.31	208.629	179.688	135.395	427.073	153.263	526.984	135.395	216.934	175.158	681.002	427.577	93.367	184.218	287.652	253.677	208.378	605.251	160.31	127.594	119.54	107.712	265.757	244.869	496.281	144.455	121.554	91.857	135.143	137.408	134.388	391.337	198.563
	20	143.948	138.915	105.445	139.167	576.801	143.445	159.803	115.511	177.167	264.241	293.685	306.016	345.275	471.356	168.863	110.981	280.096	489.475	686.524	139.419	206.36	191.009	226.996	157.79	122.306	700.113	377.991	85.06	177.419	163.326	395.355	162.32	444.932	749.438	183.207	165.339	250.903	280.347	152.757	83.551	736.604	358.11	487.462	240.082	193.525	454.746	129.101	462.044
	30	722.3	177.192	602.251	208.77	171.177	601.75	128.57	133.583	152.38	171.177	162.405	149.122	157.142	190.224	588.968	401.751	497.991	662.15	169.172	183.708	153.884	226.063	671.674	308.018	285.211	556.888	441.35	253.382	150.375	165.162	165.663	581.95	747.112	285.963	182.455	302.003	576.938	106.014	463.906	466.413	122.305	332.83	393.23	288.218	510.773	114.786	422.804	308.018
	40	335.336	565.409	486.462	97.994	604.507	144.109	372.93	154.385	286.213	743.353	361.651	672.677	171.177	197.242	787.212	120.801	87.217	203.758	181.202	208.52	145.112	281.702	249.372	636.837	396.739	464.157	689.97	216.79	154.385	124.56	273.682	396.739	658.14	327.065	309.772	309.772	589.219	159.648	456.889	227.818	289.973	79.448	911.522	564.407	157.894	306.765	448.618	210.525
	50	488.969	474.934	604.507	152.63	413.28	644.356	402.253	501.5	143.357	139.598	224.309	233.081	257.642	416.288	372.428	687.213	360.398	447.866	247.617	412.278	124.56	243.357	450.122	188.72	92.481	492.477	269.923	248.118	529.821	164.159	771.924	764.656	449.119	460.899	387.716	188.219	397.491	193.232	366.413	170.425	500.497	364.659	570.422	131.327	100.5	609.77	364.91	113.533
	Tln1-/-
	Time (minutes)
	0	89.226	104.983	85.509	102.858	97.724	94.006	114.366	114.011	117.375	92.944	101.619	92.944	115.074	91.351	90.112	93.298	81.968	93.652	76.303	99.494	92.059	92.413	95.246	75.595	74.355	80.906	104.097	95.069	92.767	88.695	100.203	95.069	106.576	92.767	81.968	91.174	76.48	129.768	114.011	94.36	78.781	95.6	95.954	89.58	110.294	106.93	111.533	112.949
	10	91.174	113.303	104.274	93.121	100.911	101.088	84.269	108.346	82.145	93.121	191.73	186.773	136.141	177.744	104.097	125.519	90.643	162.696	77.011	112.772	206.955	152.959	90.643	117.375	160.218	172.079	294.411	96.662	162.519	155.438	230.501	104.451	125.165	117.729	112.595	89.403	171.194	134.902	102.327	76.126	100.38	203.592	120.739	106.045	99.494	84.092	138.265	81.26
	20	102.327	80.906	251.214	74.532	90.288	101.088	77.011	104.983	83.915	106.399	102.858	131.007	104.628	133.839	181.462	121.093	117.375	141.098	103.212	115.074	111.71	106.045	121.093	216.338	122.509	98.432	104.451	142.514	86.394	121.27	94.183	108.523	110.825	177.036	88.518	133.131	190.668	81.791	103.212	107.815	53.996	89.757	59.484	88.872	104.983	71.877	101.265	69.044
	30	146.055	107.107	94.183	111.179	76.48	82.322	84.8	161.988	89.58	82.499	43.197	87.279	70.283	89.934	166.591	121.093	45.498	53.288	99.14	94.183	90.82	101.265	108.169	106.576	86.394	120.031	152.959	72.939	81.614	95.246	83.207	104.097	98.786	269.095	130.299	108.523	127.112	137.557	87.456	103.92	83.915	130.83	88.518	81.26	69.398	122.155	131.184	96.839
	40	153.313	238.999	261.837	104.274	105.514	172.433	110.471	87.81	110.294	112.772	98.255	191.907	109.054	96.485	114.011	91.351	136.141	205.716	99.671	149.95	89.403	103.389	76.48	103.389	69.398	102.858	103.566	126.581	91.705	93.829	90.643	98.786	102.327	99.317	112.949	110.825	104.274	96.131	101.265	92.236	95.777	92.59	116.49	115.782	107.284	145.701	455.337	92.59
	50	110.648	85.686	109.762	92.236	83.384	100.557	109.94	76.48	94.36	150.481	125.342	85.331	97.193	86.571	146.232	72.408	88.341	71.877	74.709	77.719	83.738	142.16	113.657	132.246	100.025	73.647	102.681	84.269	70.46	88.872	77.011	77.365	82.676	78.427	58.599	104.805	97.37	101.088	77.719	69.398	99.14	90.111	78.25	105.514	97.724	83.384	156.677	107.461
Fig. S3d	DMC
	WT	240.743	244.573	831.321	608.311	265.711	688.89	157.894	493.827	405.446	248.971	387.429	499.927	155.624	272.236	933.321	535.961	614.269	602.637	387.146	193.076	1088.8	183.855	948.074	460.631	1423.03	399.204	184.848	199.176	316.64	616.539	288.551	807.913	289.969	342.175	772.447	312.384	306.425	260.036	139.878	319.902	184.99	591.713	1479.07	865.652	276.492	240.743	656.687	395.658
	Tln1-/-	322.936	167.757	500.163	283.082	457.481	148.113	427.802	240.4	275.874	411.408	557.542	227.681	316.011	309.651	446.034	187.685	495.357	543.268	307.249	215.385	437.13	170.019	505.533	174.541	433.879	340.885	256.936	307.814	563.336	568.707	656.613	624.673	432.607	201.394	384.132	437.413	219.625	494.933	202.807	223.299	330.992	249.587	315.728	312.054	480.8	407.168	470.625	483.486
	PMC
	WT	73	74	67	71	95	88	93	94
	Tln1-/-	42.18	25	34.5	20.8	40.67	21.6	26.6	23.1
Fig. S3g	Veh	0.653827	1.46267	1.32068	0.997735	1.20486	1.13476	0.754827	1.16691	0.962225	0.823138	1.33419	1.95218	1.43754	0.567031	0.47718	1.94776	0.763518	1.28424	1.54008	0.694282
	CytD	0.001801	0.005093	0.172577	0	0	0.016187	0.099044	0.026227	0	0.028501	0.024574	0.003602	0.22096	0.016176	0.187412	0.016176	0.014129	0	0.007611	0.015427
Fig. S3h	Veh	0.739125	0.838386	1.43711	1.1381	0.37607	1.32166	0.858696	0.80092	0.490855	0.305408	1.76904	0.415624	0.374007	0.725513	1.08723	0.768985	1.07608	0.147088	0.330004	0.495582
	Y27632	0.013808	0.223999	0.205267	0.059259	0.169919	0.01436	0.206268	0.021646	0.01842	0.015329	0.244321	0.295765	0.245571	0.020672	0.084798	0.210998	0.805705	0.169604	0.174702	0.235102
Fig. S3j	WT	2.22393	1.43071	1.01221	1.18219	0.918961	1.11991	1.10495	0.837432	0.845523	1.53296	1.10607	1.03411	1.09157	0.568868	0.889354	0.784968	0.49584	0.403235	1.21409	0.615964	0.737383	1.31789	1.12278	0.602656	1.93046
	Tln1-/-	0.00381346	0	0	0	0	0	0	0	0	0.00667376	0	0	0	0	0	0	0	0	0	0	0	0.0139989	0.00777443	0	0.0094755
Fig. S3K	WT	0	0.04272	0.0648911	0	0.0161208	0.0217959	0
	Tln1-/-	0.3738	0.175562	0.158222	0.205689
[truncated: 141 more columns]
