# Supplementary material for: Slow integrin-dependent migration organizes networks of tissue-resident mast cells
Source: Nat Immunol. 2023 Apr 20;24(6):915–24. doi: 10.1038/s41590-023-01493-2 (PMC10232366; doi:10.1038/s41590-023-01493-2)
Supplement: Source Data Extended Data Fig. 4 — Statistical source data. [file 41590_2023_1493_MOESM19_ESM.xlsx]

## Sheet: Tabelle1
Fig. S4b	WT	287.942	257.044	262.583	233.62	252.423	225.384	330.104	458.489	292.046	519.685	537.323
	Tln1-/-	304.137	352.08	282.217	423.445	273.546	260.64	277.722	417.976	382.044	245.865	195.768
Fig. S4d	WT
	Arterioles	29.1	26.7	18.9	26.7	20	31.2	30.9	18.2	27.1	37.9	30.6	24.7
	Venules	5.4	5.1	7	3.5	6.5	4.7	7.4	7.5	5.6	5.3	8.1	11
	Tln1-/-
	Arterioles	12.2	15.1	19.1	10.5	11.9	10	4.5	12	18.5	23.1	5	22.9
	Venules	11	3.6	13	8	10.5	2.7	11.4	8.8	5.4	4.1	4.1	5.6
