# Supplementary material for: Slow integrin-dependent migration organizes networks of tissue-resident mast cells
Source: Nat Immunol. 2023 Apr 20;24(6):915–24. doi: 10.1038/s41590-023-01493-2 (PMC10232366; doi:10.1038/s41590-023-01493-2)
Supplement: Source Data Extended Data Fig. 5 — Statistical source data. [file 41590_2023_1493_MOESM20_ESM.xlsx]

## Sheet: Tabelle1
Fig. S5c	Ctrl	20.9	25.2	23.2	31.6	14	7.1	16.3	15.5	21.5	15	17.9	14.3	16.1	16.9	13.2	18.1	19.1	17.7	22.5	14.3
	Itgb1-/-	13.8	9.9	6.6	7.2	9.6	2.8	4.3	13.4	10.6	8.3	9.2	5.8	7.4	6.8	6.5	9.5	11.8	5.4	1.6	5.2
Fig. S5d	Ctrl	35.5	36.2	39.13	37.74	47.45	47.06	47.7	47.5	40.067	43.094	48.404	49.999	39.121	37.634	38.831	34.976	41.1817	37.0139	55.4652	54.576
	Itgb1-/-	13.93	9.209	10.78	11.082	31.5	8.304	12.398	13.232	9.48	20.44	10.15	10.63	4.16	24.16	8.54	16.71	13.693	11.2301	8.68279	10.9342
Fig. S5e	Ctrl	0.902	0.345	0.457	0.4	0.265	0.742	0.854	0.43	0.355	0.482	0.815	0.322	0.361	0.433	0.708	0.539	0.718	0.511	0.255	0.555	0.456	0.593	0.429	0.599	0.257	0.591	0.704	0.819	0.589	0.511	0.529	0.587	0.678	0.808	0.452	0.41	0.634	0.321	0.798	0.489	0.36	0.358	0.555	0.358	0.229	0.374	0.34	0.344
	Itgb1-/-	0.828	0.522	0.513	0.52	0.898	0.731	0.745	0.803	0.831	0.75	0.826	0.643	0.841	0.482	0.892	0.634	0.793	0.82	0.667	0.893	0.912	0.832	0.915	0.795	0.825	0.654	0.731	0.804	0.698	0.861	0.667	0.601	0.848	0.857	0.863	0.801	0.926	0.852	0.805	0.897	0.827	0.81	0.879	0.78	0.853	0.914	0.908	0.701
[truncated: 43 more columns]
