# Supplementary material for: Slow integrin-dependent migration organizes networks of tissue-resident mast cells
Source: Nat Immunol. 2023 Apr 20;24(6):915–24. doi: 10.1038/s41590-023-01493-2 (PMC10232366; doi:10.1038/s41590-023-01493-2)
Supplement: Source Data Extended Data Fig. 6 — Statistical source data. [file 41590_2023_1493_MOESM21_ESM.xlsx]

## Sheet: Tabelle1
Fig. S6c	CFP cluster
	WT	1.03279	1.04908	1.07738	1.1519	1.08696	1.09565	1.03419	1.15707	1.06618	1.06369
	Tln1-/-	1.5	2.04	1.76344	1.83099	1.64935	1.56566	1.62778	2.17073
	YFP cluster
	WT	1.11642	1.09804	1.2005	1.20657	1.11679	1.15	1.12064	1.11186	1.09653	1.05521
	Tln1-/-	1.84783	1.93913	1.6996	2.08511	1.78605	1.68161	1.78804	1.93284
Fig. S6d	WT	0.081826	0.042428	0.066081	0.059268	0.040791	0.024319	0.138478	0.015948	0.026606	0.05153	0.03715	0.089718	0.035938	0.025533	0.033292	0.042583	0.009705	0.037699	0.064348	0.024482	0.016466	0.017381	0.034175	0.203919	0.03318	0.027784	0.009027	0.078562	0.01834	0.032125	0.034836	0.050385	0.046406
Fig. S6e	Veh	0.355161	0.278641	0.171014	0.233727	0.195152	0.309452	0.273018	0.145245	0.358814	0.275856	0.228944	0.330456	0.410265	0.395571	0.257474	0.421769	0.359002	0.323684	0.374108	0.131388
	CytD	0.010279	0.013629	0.003585	0.001944	0.001567	0	0	0.003164	0.03879	0.033151	0.012322	0.020262	0.006942	0.000818	0.001157	0.016731	0.009831	0.01378	0.0107	0.029046
Fig. S6f
	Veh	0.007097	0.051446	0.025901	0.201682	0.097076	0.040456	0.176642	0.030333	0.178091	0.077216	0.169554	0.059958	0.074705	0.122852	0.134888	0.1003	0.228182	0.19083	0.171244	0.045952
	Bleb	0.036714	0.124206	0.036777	0.107485	0.025218	0.085678	0.096171	0.066556	0.020933	0.013635	0.050989	0.056489	0.019261	0.075844	0.029428	0.035001	0.070768	0.091003	0.022711	0.098564
	Veh	0.187264	0.161601	0.058855	0.324724	0.123113	0.075902	0.430343	0.312372	0.216959	0.232656	0.206822	0.292375	0.298675	0.270136	0.386641	0.184324	0.068502	0.211228	0.381552	0.222157
	Y-27632	0.030965	0.024477	0.076836	0.051001	0.111288	0.032165	0.049519	0.121796	0.197154	0.141683	0.189887	0.148213	0.148031	0.228812	0.194288	0.240621	0.283983	0.173715	0.057404	0.184491
